# Supplementary material for: Description of a new Pselaphodes Westwood (Coleoptera: Staphylinidae: Pselaphinae) from Vietnam
Source: Biodivers Data J. 2019 Oct 3;7:e46327. doi: 10.3897/BDJ.7.e46327 (PMC6787293; doi:10.3897/BDJ.7.e46327)
Supplement: XML Treatment for Pselaphodes fansipanensis [file BDJ.7.e46327-treatment1.xml]

<!DOCTYPE tp:taxon-treatment
  PUBLIC "-//TaxonX//DTD Taxonomic Treatment Publishing DTD v0 20100105//EN" "tax-treatment-NSO.dtd">
<tp:taxon-treatment xmlns:tp="http://www.plazi.org/taxpub"><tp:treatment-meta><mixed-citation publication-type="journal"><person-group><name><surname>Bekchiev</surname><given-names>Rostislav</given-names></name><name><surname>Yin</surname><given-names>Zi-Wei</given-names></name><name><surname>Quang Vu</surname><given-names>Manh</given-names></name><name><surname>Tra</surname><given-names>My Ha</given-names></name><name><surname>Nguyen</surname><given-names>Hanh Hoang</given-names></name></person-group><article-title>Description of a new <italic><tp:taxon-name><tp:taxon-name-part taxon-name-part-type="genus" reg="Pselaphodes">Pselaphodes</tp:taxon-name-part></tp:taxon-name></italic> Westwood (<tp:taxon-name><tp:taxon-name-part taxon-name-part-type="order">Coleoptera</tp:taxon-name-part></tp:taxon-name>: <tp:taxon-name><tp:taxon-name-part taxon-name-part-type="family">Staphylinidae</tp:taxon-name-part></tp:taxon-name>: <tp:taxon-name><tp:taxon-name-part taxon-name-part-type="subfamily">Pselaphinae</tp:taxon-name-part></tp:taxon-name>) from Vietnam</article-title><source>Biodivers Data J</source><day>03</day><month>10</month><year>2019</year><volume>7</volume><pub-id pub-id-type="doi">10.3897/BDJ.7.e46327</pub-id></mixed-citation></tp:treatment-meta><tp:nomenclature><tp:taxon-name><object-id xmlns:xlink="http://www.w3.org/1999/xlink" content-type="arpha" xlink:type="simple">D09F6ED4-1593-5404-953B-D5FB98029570</object-id><tp:taxon-name-part taxon-name-part-type="genus">Pselaphodes</tp:taxon-name-part> <tp:taxon-name-part taxon-name-part-type="species">fansipanensis</tp:taxon-name-part><object-id xmlns:xlink="http://www.w3.org/1999/xlink" content-type="zoobank" xlink:type="simple" object-id-type="ZooBank">urn:lsid:zoobank.org:act:EB4A1A24-6782-4926-97E6-08CCFF8B1B79</object-id></tp:taxon-name><tp:taxon-authority>Bekchiev &amp; Yin</tp:taxon-authority><tp:taxon-status xmlns:xlink="http://www.w3.org/1999/xlink" xlink:type="simple">sp. n.</tp:taxon-status></tp:nomenclature><tp:treatment-sec sec-type="materials"><title>Materials</title><list list-type="alpha-lower" list-content="occurrences"><list-item><p><bold>Type status:</bold> <named-content xmlns:xlink="http://www.w3.org/1999/xlink" content-type="dwc:typeStatus" xlink:type="simple">Holotype</named-content>. <bold>Occurrence:</bold> recordedBy: <named-content xmlns:xlink="http://www.w3.org/1999/xlink" content-type="dwc:recordedBy" xlink:type="simple">R. Bekchiev, N. Simov, I. Dedov, P. Beron</named-content>; individualCount: <named-content xmlns:xlink="http://www.w3.org/1999/xlink" content-type="dwc:individualCount" xlink:type="simple">1</named-content>; sex: <named-content xmlns:xlink="http://www.w3.org/1999/xlink" content-type="dwc:sex" xlink:type="simple">male</named-content>; lifeStage: <named-content xmlns:xlink="http://www.w3.org/1999/xlink" content-type="dwc:lifeStage" xlink:type="simple">adult</named-content>; <bold>Taxon:</bold> scientificNameID: <named-content xmlns:xlink="http://www.w3.org/1999/xlink" content-type="dwc:scientificNameID" xlink:type="simple"><italic><tp:taxon-name><tp:taxon-name-part taxon-name-part-type="genus" reg="Pselaphodes">Pselaphodes</tp:taxon-name-part> <tp:taxon-name-part taxon-name-part-type="species" reg="fansipanensis">fansipanensis</tp:taxon-name-part></tp:taxon-name></italic></named-content>; higherClassification: <named-content xmlns:xlink="http://www.w3.org/1999/xlink" content-type="dwc:higherClassification" xlink:type="simple"><tp:taxon-name><tp:taxon-name-part taxon-name-part-type="order">Coleoptera</tp:taxon-name-part></tp:taxon-name>; <tp:taxon-name><tp:taxon-name-part taxon-name-part-type="family">Staphylinidae</tp:taxon-name-part></tp:taxon-name>; <tp:taxon-name><tp:taxon-name-part taxon-name-part-type="subfamily">Pselaphinae</tp:taxon-name-part></tp:taxon-name></named-content>; class: <named-content xmlns:xlink="http://www.w3.org/1999/xlink" content-type="dwc:class" xlink:type="simple"><tp:taxon-name><tp:taxon-name-part taxon-name-part-type="class">Insecta</tp:taxon-name-part></tp:taxon-name></named-content>; order: <named-content xmlns:xlink="http://www.w3.org/1999/xlink" content-type="dwc:order" xlink:type="simple"><tp:taxon-name><tp:taxon-name-part taxon-name-part-type="order">Coleoptera</tp:taxon-name-part></tp:taxon-name></named-content>; family: <named-content xmlns:xlink="http://www.w3.org/1999/xlink" content-type="dwc:family" xlink:type="simple"><tp:taxon-name><tp:taxon-name-part taxon-name-part-type="family">Staphylinidae</tp:taxon-name-part></tp:taxon-name></named-content>; genus: <named-content xmlns:xlink="http://www.w3.org/1999/xlink" content-type="dwc:genus" xlink:type="simple"><tp:taxon-name><tp:taxon-name-part taxon-name-part-type="genus">Pselaphodes</tp:taxon-name-part></tp:taxon-name></named-content>; specificEpithet: <named-content xmlns:xlink="http://www.w3.org/1999/xlink" content-type="dwc:specificEpithet" xlink:type="simple"><italic><tp:taxon-name><tp:taxon-name-part taxon-name-part-type="genus" reg="Pselaphodes"/><tp:taxon-name-part taxon-name-part-type="species" reg="fansipanensis">fansipanensis</tp:taxon-name-part></tp:taxon-name></italic></named-content>; taxonRank: <named-content xmlns:xlink="http://www.w3.org/1999/xlink" content-type="dwc:taxonRank" xlink:type="simple">species</named-content>; <bold>Location:</bold> locationID: <named-content xmlns:xlink="http://www.w3.org/1999/xlink" content-type="dwc:locationID" xlink:type="simple">Fansipan peak</named-content>; higherGeographyID: <named-content xmlns:xlink="http://www.w3.org/1999/xlink" content-type="dwc:higherGeographyID" xlink:type="simple">Lao Cai Province</named-content>; higherGeography: <named-content xmlns:xlink="http://www.w3.org/1999/xlink" content-type="dwc:higherGeography" xlink:type="simple">Vietnam</named-content>; continent: <named-content xmlns:xlink="http://www.w3.org/1999/xlink" content-type="dwc:continent" xlink:type="simple">Asia</named-content>; verbatimElevation: <named-content xmlns:xlink="http://www.w3.org/1999/xlink" content-type="dwc:verbatimElevation" xlink:type="simple">2992 m</named-content>; verbatimLatitude: <named-content xmlns:xlink="http://www.w3.org/1999/xlink" content-type="dwc:verbatimLatitude" xlink:type="simple">22.30560</named-content>; verbatimLongitude: <named-content xmlns:xlink="http://www.w3.org/1999/xlink" content-type="dwc:verbatimLongitude" xlink:type="simple">103.77625</named-content>; decimalLatitude: <named-content xmlns:xlink="http://www.w3.org/1999/xlink" content-type="dwc:decimalLatitude" xlink:type="simple">22.30560</named-content>; decimalLongitude: <named-content xmlns:xlink="http://www.w3.org/1999/xlink" content-type="dwc:decimalLongitude" xlink:type="simple">103.77625</named-content>; <bold>Identification:</bold> identifiedBy: <named-content xmlns:xlink="http://www.w3.org/1999/xlink" content-type="dwc:identifiedBy" xlink:type="simple">Rostislav Bekchiev, Zi-Wei Yin</named-content>; dateIdentified: <named-content xmlns:xlink="http://www.w3.org/1999/xlink" content-type="dwc:dateIdentified" xlink:type="simple">2019</named-content>; <bold>Record Level:</bold> institutionID: <named-content xmlns:xlink="http://www.w3.org/1999/xlink" content-type="dwc:institutionID" xlink:type="simple">National Museum of Natural History-Sofia</named-content>; institutionCode: <named-content xmlns:xlink="http://www.w3.org/1999/xlink" content-type="dwc:institutionCode" xlink:type="simple">NMNHS</named-content></p></list-item></list></tp:treatment-sec><tp:treatment-sec sec-type="Description"><title>Description</title><p>Male (Fig. <xref ref-type="fig" rid="F5342689">2</xref>). Body reddish-brown, covered with short golden setae, BL 3.14 mm. Head slightly longer than wide, HL 0.62 mm, HW 0.56 mm; each eye composed of about 40 facets.</p><p>Antennomeres (Fig. <xref ref-type="fig" rid="F5342693">3</xref>a) 9–11 forming distinct club, antennomere 9 modified, with disc-shaped process at apex, antennomere 10 with thin, elongate protuberance at base. Pronotum as long as wide, PL 0.62 mm, PW 0.63 mm, coarsely punctate and regularly pubescent, with lateral margins rounded at apical third and then narrowing apicad. Elytra wider than long, EL 0.78 mm, EW 1.18 mm. Metaventral processes short, triangular, curved ventrally at apices in lateral view. Protrochanter with one thin projection, profemur (Fig. <xref ref-type="fig" rid="F5342693">3</xref>b) with one large, bluntly triangular ventral projection; protibia simple; mesotrochanter with two ventral spines, one minute and one larger, one minute and one distinct ventral spines (Fig. <xref ref-type="fig" rid="F5342693">3</xref>c); mesofemur and mesotibia simple; hind legs simple. Abdomen broad at base and narrowed apically, with large hump at middle of tergite IV; AL 1.12 mm, AW 1.24 mm.</p><p>Length of aedeagus 0.77 mm, median lobe broad and asymmetrical, parameres elongate, endophallus with one elongate sclerite (Fig. <xref ref-type="fig" rid="F5342693">3</xref>d, e); the apical part of the median lobe was broken and lost during the preparation of the specimen.</p><p>Female. Unknown.</p></tp:treatment-sec><tp:treatment-sec sec-type="Etymology"><title>Etymology</title><p>The new species is named after Fansipan Summit, the type locality of the new species.</p></tp:treatment-sec><tp:treatment-sec sec-type="Distribution"><title>Distribution</title><p>North Vietnam: Lao Cai Province.</p></tp:treatment-sec><tp:treatment-sec sec-type="Taxon discussion"><title>Taxon discussion</title><p>The new species can be readily separated from all other members of the genus by the unique modification of the antennomeres 9–10 and the short, triangular metaventral processes of the male, as well as the shape of the aedeagus.</p></tp:treatment-sec><tp:treatment-sec><!--Section generated to contain objects referenced in tp:taxon-treatment.--><fig id="F5342689" position="float" orientation="portrait"><object-id xmlns:xlink="http://www.w3.org/1999/xlink" content-type="arpha" xlink:type="simple">07334B36-0A40-5403-896B-01FD27CBB162</object-id><object-id xmlns:xlink="http://www.w3.org/1999/xlink" content-type="doi" xlink:type="simple">10.3897/BDJ.7.e46327.figure2</object-id><label>Figure 2.</label><caption><p><italic><tp:taxon-name><tp:taxon-name-part taxon-name-part-type="genus" reg="Pselaphodes">Pselaphodes</tp:taxon-name-part> <tp:taxon-name-part taxon-name-part-type="species" reg="fansipanensis">fansipanensis</tp:taxon-name-part></tp:taxon-name></italic> sp. n. - habitus. Scale bar: 1.0 mm.</p></caption><graphic xmlns:xlink="http://www.w3.org/1999/xlink" xlink:href="bdj-07-e46327-g002.jpg" position="float" id="oo_331265.jpg" orientation="portrait" xlink:type="simple"><uri content-type="original_file" xlink:type="simple">https://binary.pensoft.net/fig/331265</uri></graphic></fig><fig id="F5342693" position="float" orientation="portrait"><object-id xmlns:xlink="http://www.w3.org/1999/xlink" content-type="arpha" xlink:type="simple">D660CE96-2928-5EC3-8BC9-25238A53AB8E</object-id><object-id xmlns:xlink="http://www.w3.org/1999/xlink" content-type="doi" xlink:type="simple">10.3897/BDJ.7.e46327.figure3</object-id><label>Figure 3.</label><caption><p><italic><tp:taxon-name><tp:taxon-name-part taxon-name-part-type="genus" reg="Pselaphodes">Pselaphodes</tp:taxon-name-part> <tp:taxon-name-part taxon-name-part-type="species" reg="fansipanensis">fansipanensis</tp:taxon-name-part></tp:taxon-name></italic> sp. n. - a) antennal club; b) protrochanter and profemur; c) mesotrochanter; d, e) aedeagus - dorsal and lateral view. Scale bar: 0.2 mm.</p></caption><graphic xmlns:xlink="http://www.w3.org/1999/xlink" xlink:href="bdj-07-e46327-g003.jpg" position="float" id="oo_331268.jpg" orientation="portrait" xlink:type="simple"><uri content-type="original_file" xlink:type="simple">https://binary.pensoft.net/fig/331268</uri></graphic></fig></tp:treatment-sec></tp:taxon-treatment>
